# Supplementary material for: Stressed, Lonely, and Overcommitted: Predictors of Lawyer Suicide Risk
Source: Healthcare (Basel). 2023 Feb 11;11(4):536. doi: 10.3390/healthcare11040536 (PMC9956925; doi:10.3390/healthcare11040536)
Supplement: Supplementary file 1 [file healthcare-11-00536-s001.zip]

Archive with 1 entries (1 files):
- healthcare-2181911-supplementary.pdf
